# Supplementary material for: Synthesis and Antiproliferative Effect of New Alkyne-Tethered Vindoline Hybrids Containing Pharmacophoric Fragments
Source: Int J Mol Sci. 2024 Jul 6;25(13):7428. doi: 10.3390/ijms25137428 (PMC11242353; doi:10.3390/ijms25137428)
Supplement: Supplementary file 1 [file ijms-25-07428-s001.zip]

Archive with 1 entries (1 files):
- ijms-3058134-supplementary.pdf
